# Supplementary material for: Culinary Nutrition Interventions for Those Living with and Beyond Cancer and Their Support Networks: A Systematic Review
Source: Curr Oncol. 2026 Jan 27;33(2):76. doi: 10.3390/curroncol33020076 (PMC12939403; doi:10.3390/curroncol33020076)
Supplement: Supplementary file 1 [file curroncol-33-00076-s001.zip]

Archive with 2 entries (2 files):
- curroncol-4084409-supplementary.pdf
- SupplementaryData-RoBAssessment.xlsx
