# Supplementary material for: Culinary Nutrition Interventions for Those Living with and Beyond Cancer and Their Support Networks: A Systematic Review
Source: Curr Oncol. 2026 Jan 27;33(2):76. doi: 10.3390/curroncol33020076 (PMC12939403; doi:10.3390/curroncol33020076)
Supplement: Supplementary file 1 [file curroncol-33-00076-s001.zip › SupplementaryData-RoBAssessment.xlsx]

## Sheet: NRCT- ROBINS-I V2 - Assessment
					ROBINS-I-V2
					Decide whether to proceed with a risk-of-bias assessment				Domain 1: Risk of bias due to confounding					Domain 2: Bias in classification of interventions						Domain 3: Bias in selection of participants into the study (or into the analysis)											Domain 4: Bias due to deviations from intended interventions Variant A: Effect of assignment to intervention						Domain 4: Bias due to deviations from intended interventions Variant B: Per-protocol effect (effect of adhering to intervention)				Domain 5: Bias due to missing data
Study ID	Publication Year	DOI	Country	Title	B1 Did the authors make any attempt to control for confounding?	B2 If N/PN to B1: Is there sufficient potential for confounding that an unadjusted result should not be considered further?	B3 Was the method of measuring the outcome inappropriate?	If the answer to either B2 or B3 is ‘Yes’ or ‘Probably yes’, the result should be considered to be at ‘Critical risk of bias’ and no further assessment is required.	1.1 Did the authors control for all the important confounding factors for which this was necessary?	1.2 If Y/PY/WN to 1.1: Were confounding factors that were controlled for (and for which control was necessary) measured validly and reliably by the variables available in this study?	1.3 If Y/PY/WN to 1.1: Did the authors control for any post- intervention variables that could have been affected by the intervention?	1.4. Did the use of negative controls, quantitative bias analysis, or other considerations, suggest serious unmeasured confounding?	Risk of bias?	2.1 Did assignment of participants to the intervention group or the comparator group rely on events or measurements that occurred after the start of follow up?	2.2 If Y/PY to 2.1: Were participants included in the comparator group until they fulfilled the definition of the intervention (or vice versa)?	2.3 If N/PN to 2.1: Was all information used to classify intervention and comparator groups recorded at or before the time the interventions started?	2.4 Was classification of intervention status influenced by knowledge of the outcome or risk of the outcome?	2.5 If N/PN to 2.1 and WY/N/PN/NI 2.4: Was intervention status classified correctly for all, or nearly all, participants?	Risk of bias?	3.1 (=2.1) Did assignment of participants to the intervention group or the comparator group rely on events or measurements that occurred after the start of follow up?	3.2 If Y/PY to 3.1: Were participants excluded after the start of follow-up because they did not meet the definition of either the intervention or the comparator?	3.3 Were start of follow up and start of intervention the same for most participants?	3.4 If N/PN to 3.3: Is the effect of intervention expected to be constant over the time period studied?	3.5 Was selection of participants into the study (or into the analysis) based on participant characteristics observed after the start of intervention (additional to the situations addressed in 3.1 and 3.3)?	3.6 If Y/PY to 3.5: Were the post-intervention variables that influenced selection likely to be associated with intervention?	3.7 If Y/PY to 3.6: Were the post-intervention variables that influenced selection likely to be influenced by the outcome or a cause of the outcome?	3.8 If Y/PY to 3.2, N/PN 3.4 or Y/PY to 3.7: Is it likely that the analysis corrected for all of the potential selection biases identified in 3.1-3.2, 3.3-3.4 or 3.5-3.7 above?	3.9 If N/PN to 3.8: Did sensitivity analyses demonstrate that the likely impact of the potential selection biases identified in 3.1-3.2, 3.3-3.4 or 3.5-3.7 above was minimal?	3.10 If N/PN to 3.9: Were potential selection biases identified in 3.1-3.2, 3.3-3.4 or 3.5-3.7 above sufficiently severe that the result should not be included in a quantitative synthesis?	Risk of bias?	4.1 Was the study undertaken in an experimental context?	4.2. If Y/PY to 4.1: Did participants deviate from the intended intervention as a result of the processes of recruiting and engaging them in the study?	4.3. If Y/PY to 4.1: Did study personnel consciously or unconsciously undermine implementation of the intended interventions?	4.4. If Y/PY/NI to 4.2 or 4.3: Were these deviations from intended intervention likely to have affected the outcome?	4.5. Was an appropriate analysis used to estimate the effect of assignment to intervention?	Risk of bias?	4.1 Did all or nearly all participants adhere to their assigned intervention strategy?	4.2. If N/PN/NI to 4.1: Were the protocol deviations likely to have affected the outcome?	4.3 If Y/PY to 4.2: Was an appropriate analysis used to estimate the specified per-protocol effect, accounting for the specified protocol deviations?	Risk of bias?	5.1 Were complete data on intervention status available for all, or nearly all, participants?	5.2 Were complete data on the outcome available for all, or nearly all, participants?	5.3 Were complete data on important confounding variables available for all, or nearly all, participants?	5.4 If N/PN/NI to 5.1, 5.2 or 5.3: Is the result based on a complete case analysis?	5.5 If Y/PY/NI to 5.4: Was exclusion from the analysis because of missing data (in intervention, confounders or the outcome) likely to be related to the true value of the outcome?	5.6 If Y/PY/NI to 5.5: Is the relationship between the outcome and missingness likely to be explained by the variables in the analysis model?	5.7 If N/PN to 5.4: Was the analysis based on imputing missing values?	5.8 If Y/PY to 5.7: Is it reasonable to assume that data were ‘missing at random’ (MAR) or ‘missing completely at random’ (MCAR)?	5.9 If Y/PY to 5.8: Was imputation performed appropriately?
Allen-Winters 2020	2020	https://doi.org/10.1007/s00520-019-05180-7	USA	"Eat to Live"-Piloting a Culinary Medicine Program for Head & Neck Radiotherapy Patients	N	PY	PN	Critical risk of bias
Barak-Nahum 2016	2016	https://doi.org/10.1016/j.socscimed.2016.07.046	Israel	When life gives you lemons: The effectiveness of culinary group intervention among cancer patients	Y		PY		PN	PY	PN	PN	Moderate risk of bias	N		PY	N	Y	Low risk of bias*	N	PN	Y		N						Low risk of bias*	PN				PY	Low risk of bias*	PY			Low risk of bias*	PY	PN	PY	PN			Y	PY	Y
Golubic 2018	2018	https://doi.org/10.1089/acm.2018.0193	USA	Comprehensive Lifestyle Modification Intervention to Improve Chronic Disease Risk Factors and Quality of Life in Cancer Survivors	PN	PY		Critical risk of bias
Huang 2023	2023	https://doi.org/10.3390/nu15194205	USA	Survivors Overcoming and Achieving Resiliency (SOAR): Mindful Eating Practice for Breast Cancer Survivors in a Virtual Teaching Kitchen	PN	PY	PY	Critical risk of bias
Jackson 2024	2024	https://doi.org/10.3390/app14125332	USA	The Impact of a Virtual Educational Cooking Class on the Inflammatory Potential of Diet in Cancer Survivors	PN	PY		Critical risk of bias
Kondo 2023	2023	https://doi.org/10.1177/03080226231169831	Japan	Improvements in psychological distress in patients participating in a cooking programme following digestive cancer surgery: A retrospective, propensity score-matched pilot study	Y				IDK	PY	PN	PN	Moderate risk of bias	N	N	Y	PN	Y	Low risk of bias*	N	PN	IDK	IDK	N						Moderate risk of bias	N				PY	Low risk of bias*	Y			Low risk of bias*	Y	Y	Y
Pritlove 2020	2020	https://doi.org/10.3390/nu12092760	Canada	Cooking for Vitality: Pilot Study of an Innovative Culinary Nutrition Intervention for Cancer-Related Fatigue in Cancer Survivors	PN	PY		Critical risk of bias
Pritlove 2024	2024	https://doi.org/10.3390/nu16234227	Canada	Eliminating Digestive Irregularities Caused by Late Effects: A Pilot Study of an Innovative Culinary Nutrition Intervention for Reducing Gastrointestinal Toxicity in Gynecologic Cancer Patients Who Have Undergone Pelvic Radiotherapy	PN	PY		Critical risk of bias
Raber 2022	2022	https://doi.org/10.1007/s13187-020-01843-w	USA	Cooking After Cancer: the Structure and Implementation of a Community-Based Cooking Program for Cancer Survivors	N	PY		Critical risk of bias
Spees 2019	2019	https://doi.org/10.1155/2019/1503195	USA	Impact of a Tailored Nutrition and Lifestyle Intervention for Overweight Cancer Survivors on Dietary Patterns, Physical Activity, Quality of Life, and Cardiometabolic Profiles	N	PY		Critical risk of bias
[truncated: 14 more columns]

## Sheet: RCT- RoB 2 Assessment
					Domain 1: Risk of bias arising from the randomisation process				Domain 2: Risk of bias due to deviations from the intended interventions (effect of assignment to intervention)								Domain 2: Risk of bias due to deviations from the intended interventions (effect of adhering to intervention)							Domain 3: Risk of bias due to missing outcome data					Domain 4: Risk of bias in measurement of the outcome						Domain 5: Risk of bias in selection of the reported result				Overall risk of bias
Study ID	Publication Year	DOI	Country	Title	1.1 Was the allocation sequence random?	1.2 Was the allocation sequence concealed until participants were enrolled and assigned to interventions?	1.3 Did baseline differences between intervention groups suggest a problem with the randomization process?	Risk of Bias	2.1. Were participants aware of their assigned intervention during the trial?	2.2. Were carers and people delivering the interventions aware of participants' assigned intervention	2.3. If Y/PY/NI to 2.1 or 2.2: Were there deviations from the intended intervention that arose because of the trial context?	2.4 If Y/PY to 2.3: Were these deviations likely to have affected the outcome?	2.5. If Y/PY/NI to 2.4: Were these deviations from intended intervention balanced between groups?	2.6 Was an appropriate analysis used to estimate the effect of assignment to intervention?	2.7 If N/PN/NI to 2.6: Was there potential for a substantial impact (on the result) of the failure to analyse participants in the group to which they were randomized?	Risk of Bias	2.1. Were participants aware of their assigned intervention during the trial?	2.2. Were carers and people delivering the interventions aware of participants' assigned intervention during the trial?	2.3. [If applicable:] If Y/PY/NI to 2.1 or 2.2: Were important non- protocol interventions balanced across intervention groups?	2.4. [If applicable:] Were there failures in implementing the intervention that could have affected the outcome?	2.5. [If applicable:] Was there non-adherence to the assigned intervention regimen that could have affected participants’ outcomes?	2.6. If N/PN/NI to 2.3, or Y/PY/NI to 2.4 or 2.5: Was an appropriate analysis used to estimate the effect of adhering to intervention?	Risk of Bias	3.1 Were data for this outcome available for all, or nearly all, participants randomized?	3.2 If N/PN/NI to 3.1: Is there evidence that the result was not biased by missing outcome data?	3.3 If N/PN to 3.2: Could missingness in the outcome depend on its true value?	3.4 If Y/PY/NI to 3.3: Is it likely that missingness in the outcome depended on its true value?	Risk of Bias	4.1 Was the method of measuring the outcome inappropriate?	4.2 Could measurement or ascertainment of the outcome have differed between intervention groups?	4.3 If N/PN/NI to 4.1 and 4.2: Were outcome assessors aware of the intervention received by study participants?	4.4 If Y/PY/NI to 4.3: Could assessment of the outcome have been influenced by knowledge of intervention received?	4.5 If Y/PY/NI to 4.4: Is it likely that assessment of the outcome was influenced by knowledge of intervention received?	Risk of Bias	5.1 Were the data that produced this result analysed in accordance with a pre-specified analysis plan that was finalized before unblinded outcome data were available for analysis?	Is the numerical result being assessed likely to have been selected, on the basis of the results, from... 5.2. ... multiple eligible outcome measurements (e.g. scales, definitions, time points) within the outcome domain?	5.3 ... multiple eligible analyses of the data?	Risk of Bias	Low risk/ Some concerns/ High risk	What is the predicted direction of bias?	Comments
Greenlee 2015	2015	https://doi.org/10.1016/j.jand.2015.02.027	USA	¡Cocinar Para Su Salud!: Randomized Controlled Trial of a Culturally Based Dietary Intervention among Hispanic Breast Cancer Survivors.	Y	Y	PN	Low risk	Y	Y	IDK			PY		Some concerns	Y	Y	IDK	PN	IDK	Y	Some concerns	PY	IDK	IDK	PN	Low risk	PN	PN	IDK	PY	PN	Some concerns	IDK	PN	PN	Some concerns	Some concerns
Greenlee 2016	2016	https://doi.org/10.1158/1055-9965.epi-15-1334	USA	Long-term diet and biomarker changes after a short-term intervention among Hispanic breast cancer survivors: The !Cocinar Para Su Salud! Randomized controlled trial	Y	Y	PN	Low risk	Y	Y	IDK			PY		Some concerns	Y	Y	IDK	PN	IDK	Y	Some concerns	PY	IDK	IDK	PN	Low risk	N	N	IDK	PN	PN	Low risk	IDK	PN	PN	Some concerns	Some concerns
Greenlee 2024	2024	https://doi.org/10.1038/s41523-024-00662-2	USA	Cook and Move for Your Life, an eHealth intervention for women with breast cancer	Y	IDK	PN	Some concerns	Y	Y	IDK			PY		Some concerns	Y	Y	IDK	PN	PN	IDK	High risk	Y				Low risk	PN	N	Y	PY	PN	Some concerns	Y	PN	PN	Low risk	Some concerns		more focused on effect of assignment to intervention
Miller 2020	2020	https://doi.org/10.3390/nu12103144	USA	A Randomized Controlled Trial Testing the Effectiveness of Coping with Cancer in the Kitchen, a Nutrition Education Program for Cancer Survivors	Y	Y	PY	Some concerns	Y	Y	IDK			PY		Some concerns	Y	Y	IDK	PN	PN	IDK	High risk	PN	PN	IDK	PN	Some concerns	PN	PN	Y	PY	IDK	High risk	N	PN	PN	Some concerns	High risk
Morato-MartÃ­nez 2021	2021	/ http://dx.doi.org/10.20960/nh.03409	Spain	Un programa integral estandarizado de intervenciÃ³n nutricional y actividad fÃ­sica reduce el peso corporal en mujeres reciÃ©n diagnosticadas de cÃ¡ncer de mama.	PY	IDK	PN	Some concerns	Y	Y	IDK			PY		Some concerns	Y	Y	IDK	PN	IDK	PY	Some concerns	N	PN	IDK	PN	Some concerns	N	N	Y	PY	PN	Some concerns	IDK	N	N	Some concerns	Some concerns
Parekh 2018	2018	https://doi.org/10.1007/s13187-017-1238-z	USA	Nutrition Literacy among Cancer Survivors: Feasibility Results from the Healthy Eating and Living Against Breast Cancer (HEAL-BCa) Study: a Pilot Randomized Controlled Trial	Y	IDK	IDK	Some concerns	Y	Y	IDK			Y		Some concerns	Y	Y	IDK	PN	IDK	IDK	High risk	N	N	PY	IDK	High risk	N	PN	Y	PY	PN	Some concerns	IDK	N	PN	Some concerns	High risk
Sheean 2021	2021	https://doi.org/10.1007/s10549-021-06163-1	USA	Every Day Counts: a randomized pilot lifestyle intervention for women with metastatic breast cancer	Y	PY	PN	Low risk	Y	Y	IDK			PY		Some concerns	Y	Y	IDK	PN	IDK	IDK	High risk	PY	PY	PN	N	Low risk	PN	Y	Y	PY	PN	High risk	IDK	PN	PN	Some concerns	High risk
Sheppard 2016	2016	https://doi.org/10.1016/j.cct.2015.12.005	USA	The feasibility and acceptability of a diet and exercise trial in overweight and obese black breast cancer survivors: The Stepping STONE study	IDK	IDK	IDK	Some concerns	Y	Y	IDK			Y		Some concerns	Y	Y	IDK	PN	IDK	IDK	High risk	N	PN	PY	IDK	High risk	N	PN	Y	Y	PN	Some concerns	IDK	PN	PN	Some concerns	Some concerns
Zuniga 2019	2019	https://doi.org/10.1007/s10549-018-4982-9	USA	Dietary intervention among breast cancer survivors increased adherence to a Mediterranean-style, anti-inflammatory dietary pattern: the Rx for Better Breast Health Randomized Controlled Trial	Y	IDK	PN	Some concerns	Y	Y	IDK			Y		Some concerns	Y	Y	IDK	PN	IDK	IDK	High risk	N	N	Y	PN	Some concerns	N	PN	Y	Y	PN	Some concerns	IDK	N	PN	Some concerns	Some concerns
